# Supplementary material for: Robotic Versus Video-Assisted Thoracoscopic Lobectomy/Segmentectomy: Multilevel Analysis in Japan
Source: Interdiscip Cardiovasc Thorac Surg. 2026 Jan 9;41(1):ivag005. doi: 10.1093/icvts/ivag005 (PMC12854723; doi:10.1093/icvts/ivag005)
Supplement: ivag005_Supplementary_Data [file ivag005_supplementary_data.zip]

Archive with 3 entries (3 files):
- Supplementary Table.docx
- Supplementary Appendix.docx
- Supplementary Figure.pptx
